# Supplementary material for: Isolation and Identification of Efficient Malathion-Degrading Bacteria from Deep-Sea Hydrothermal Sediment
Source: Microorganisms. 2022 Sep 6;10(9):1797. doi: 10.3390/microorganisms10091797 (PMC9502784; doi:10.3390/microorganisms10091797)
Supplement: Supplementary file 1 [file microorganisms-10-01797-s001.zip]

Archive with 1 entries (1 files):
- microorganisms-1840877-supplementary.pdf
